# Supplementary material for: A cancer-unique glycan: de-N-acetyl polysialic acid (dPSA) linked to cell surface nucleolin depends on re-expression of the fetal polysialyltransferase ST8SIA2 gene
Source: J Exp Clin Cancer Res. 2021 Sep 20;40:293. doi: 10.1186/s13046-021-02099-y (PMC8451149; doi:10.1186/s13046-021-02099-y)
Supplement: Supplementary file 1 — Additional file 1:. LC/MS/MS Cluster Report Data File. [file 13046_2021_2099_MOESM1_ESM.xlsx]

## Sheet: Cluster Report for moeallcombin
SKMELExp2F2, Cluster report created on 06/07/2021
Experiment: SKMELExp2F2
	Peak List Generator: unknown
		Version: unknown
		Charge States Calculated: unknown
		Deisotoped: unknown
		Textual Annotation: unknown
	Database Set: 1 Database
		Database Name: the human-wc_20160606_tw_izO database
			Version: unknown
			Taxonomy: All Entries
			Number of Proteins: 141348
		Does database contain common contaminants?: unknown
	Search Engine Set: 1 Search Engine
		Search Engine: X! Tandem
			Version: CYCLONE (2013.02.01.1)
			Samples: All Samples
			Fragment Tolerance: 20 PPM (Monoisotopic)
			Parent Tolerance: 20 PPM (Monoisotopic)
			Fixed Modifications: +57 on C (Carbamidomethyl)
			Variable Modifications: -18 on Peptide N-Terminal (Glu->pyro-Glu), -17 on Peptide N-Terminal (Ammonia-loss), -17 on Peptide N-Terminal (Gln->pyro-Glu), +1 on NQ (Deamidated), +16 on MW (Oxidation), +32 on MW (Dioxidation), +42 on Peptide N-Terminal (Acetyl)
			Database: the human-wc_20160606_tw_izO database (unknown version, 141348 entries)
			Digestion Enzyme: Trypsin
			Max Missed Cleavages: 1
			Probability Model:
				Mudpit_GPM00500046256: LFDR Model, Classifier data: Bayes, Good (50%) -Log Expect Value m:41.9/s:11.1 Hyper Score m:6.58/s:2.98 -Log Expect Value m:0.504/s:0.158 DeltaCN m:0.384/s:0.113, Bad (50%) -Log Expect Value m:17.4/s:1.89 Hyper Score m:-0.426/s:0.456 -Log Expect Value m:0.0620/s:0.0856 DeltaCN m:0.0838/s:0.0741 [all charge states]
				Mudpit_GPM00500046262: LFDR Model, Classifier data: Bayes, Good (50%) -Log Expect Value m:42.8/s:9.82 Hyper Score m:6.74/s:2.72 -Log Expect Value m:0.476/s:0.167 DeltaCN m:0.343/s:0.0928, Bad (50%) -Log Expect Value m:17.8/s:1.93 Hyper Score m:-0.225/s:0.468 -Log Expect Value m:0.0713/s:0.0742 DeltaCN m:0.0860/s:0.0700 [all charge states]
				Mudpit_GPM00500046264: LFDR Model, Classifier data: Bayes, Good (50%) -Log Expect Value m:37.1/s:9.56 Hyper Score m:3.52/s:2.04 -Log Expect Value m:0.375/s:0.138 DeltaCN m:0.478/s:0.168, Bad (50%) -Log Expect Value m:17.3/s:1.20 Hyper Score m:-0.145/s:0.464 -Log Expect Value m:0.0538/s:0.0841 DeltaCN m:0.0607/s:0.0606 [all charge states]
				Mudpit_GPM00500046260: LFDR Model, Classifier data: Bayes, Good (50%) -Log Expect Value m:42.1/s:10.1 Hyper Score m:6.49/s:2.69 -Log Expect Value m:0.515/s:0.140 DeltaCN m:0.370/s:0.104, Bad (50%) -Log Expect Value m:18.1/s:2.04 Hyper Score m:-0.211/s:0.397 -Log Expect Value m:0.0733/s:0.0674 DeltaCN m:0.0974/s:0.0855 [all charge states]
				Mudpit_GPM00500046258: LFDR Model, Classifier data: Bayes, Good (50%) -Log Expect Value m:40.0/s:9.91 Hyper Score m:5.81/s:2.54 -Log Expect Value m:0.504/s:0.122 DeltaCN m:0.393/s:0.110, Bad (50%) -Log Expect Value m:18.1/s:2.02 Hyper Score m:-0.136/s:0.358 -Log Expect Value m:0.0920/s:0.0688 DeltaCN m:0.103/s:0.107 [all charge states]
	Scaffold: Version: Scaffold_4.11.1
		Modification Metadata Set: 1541 modifications
			Source: /opt/Scaffold4/parameters/unimod.xml
			Comment:
		Protein Grouping Strategy: Experiment-wide grouping with protein cluster analysis
		Peptide Thresholds: 99.0% minimum and
		Protein Thresholds: 1 peptide minimum
		Peptide FDR: 0.0% (Decoy)
		Protein FDR: 0.0% (Decoy)
		GO Annotation Source(s):
		Pathway Annotation Source(s): Unknown
		Alternate ID Source(s):
Experiment name	Biological sample category	Biological sample name	MS/MS sample name	Protein Cluster	Protein accession numbers	Database sources	Protein identification probability	Number of unique peptides	Number of unique spectra	Number of total spectra	Percentage of total spectra	Maximum sequence coverage
SKMELExp2F2	forward	P1	Mudpit_GPM00500046256	Cluster of Eukaryotic translation initiation factor 3 subunit C OS=Homo sapiens GN=EIF3C PE=1 SV=1 (sp|Q99613|EIF3C_HUMAN)	sp|Q99613|EIF3C_HUMAN	tmpW8gpbm.fasta	1	3	3	3	0.000391	0.0383
SKMELExp2F2	forward	P1	Mudpit_GPM00500046256	Cluster of C-1-tetrahydrofolate synthase, cytoplasmic OS=Homo sapiens GN=MTHFD1 PE=1 SV=3 (sp|P11586|C1TC_HUMAN)	sp|P11586|C1TC_HUMAN,tr|F5H2F4|F5H2F4_HUMAN	tmpW8gpbm.fasta	1	6	6	7	0.000913	0.0866
SKMELExp2F2	forward	P1	Mudpit_GPM00500046256	Cluster of 2-oxoglutarate dehydrogenase, mitochondrial OS=Homo sapiens GN=OGDH PE=1 SV=3 (sp|Q02218|ODO1_HUMAN)	sp|Q02218|ODO1_HUMAN,sp|Q9ULD0|OGDHL_HUMAN	tmpW8gpbm.fasta	1	14	15	23	0.003	0.227
SKMELExp2F2	forward	P1	Mudpit_GPM00500046256	Cluster of ATP-binding cassette sub-family F member 1 OS=Homo sapiens GN=ABCF1 PE=1 SV=2 (sp|Q8NE71|ABCF1_HUMAN)	sp|Q8NE71|ABCF1_HUMAN,tr|H0YGW7|H0YGW7_HUMAN	tmpW8gpbm.fasta	1	3	3	4	0.000522	0.0568
SKMELExp2F2	forward	P1	Mudpit_GPM00500046256	Cluster of AP-2 complex subunit beta OS=Homo sapiens GN=AP2B1 PE=1 SV=1 (sp|P63010|AP2B1_HUMAN)	sp|P63010|AP2B1_HUMAN,sp|Q10567|AP1B1_HUMAN	tmpW8gpbm.fasta	1	7	7	7	0.000913	0.0854
SKMELExp2F2	forward	P1	Mudpit_GPM00500046256	Cluster of Staphylococcal nuclease domain-containing protein 1 OS=Homo sapiens GN=SND1 PE=1 SV=1 (sp|Q7KZF4|SND1_HUMAN)	sp|Q7KZF4|SND1_HUMAN	tmpW8gpbm.fasta	1	27	40	129	0.0168	0.371
SKMELExp2F2	forward	P1	Mudpit_GPM00500046256	Cluster of Trypsin OS=Sus scrofa PE=1 SV=1 (sp|P00761|TRYP_PIG)	sp|P00761|TRYP_PIG	tmpW8gpbm.fasta	1	12	19	60	0.00782	0.372
SKMELExp2F2	forward	P1	Mudpit_GPM00500046256	Cluster of FACT complex subunit SPT16 OS=Homo sapiens GN=SUPT16H PE=1 SV=1 (sp|Q9Y5B9|SP16H_HUMAN)	sp|Q9Y5B9|SP16H_HUMAN	tmpW8gpbm.fasta	1	5	6	11	0.00143	0.0831
SKMELExp2F2	forward	P1	Mudpit_GPM00500046256	Cluster of Serum albumin OS=Bos taurus GN=ALB PE=1 SV=4 (sp|P02769|ALBU_BOVIN)	sp|P02768|ALBU_HUMAN,sp|P02769|ALBU_BOVIN,tr|A0A0C4DGB6|A0A0C4DGB6_HUMAN	tmpW8gpbm.fasta	1	6	6	11	0.00143	0.124
SKMELExp2F2	forward	P1	Mudpit_GPM00500046256	Cluster of Elongation factor 2 OS=Homo sapiens GN=EEF2 PE=1 SV=4 (sp|P13639|EF2_HUMAN)	sp|P13639|EF2_HUMAN	tmpW8gpbm.fasta	1	8	8	13	0.0017	0.11
SKMELExp2F2	forward	P1	Mudpit_GPM00500046256	Cluster of Nucleolin OS=Homo sapiens GN=NCL PE=1 SV=3 (sp|P19338|NUCL_HUMAN)	sp|P19338|NUCL_HUMAN	tmpW8gpbm.fasta	1	6	7	10	0.0013	0.103
SKMELExp2F2	forward	P1	Mudpit_GPM00500046256	Cluster of Heterogeneous nuclear ribonucleoprotein U OS=Homo sapiens GN=HNRNPU PE=1 SV=6 (sp|Q00839|HNRPU_HUMAN)	sp|Q00839|HNRPU_HUMAN	tmpW8gpbm.fasta	1	6	9	21	0.00274	0.128
SKMELExp2F2	forward	P1	Mudpit_GPM00500046256	Cluster of Keratin, type II cytoskeletal 1 OS=Homo sapiens GN=KRT1 PE=1 SV=6 (sp|P04264|K2C1_HUMAN)	sp|P04264|K2C1_HUMAN,sp|P35908|K22E_HUMAN	tmpW8gpbm.fasta	1	5	5	5	0.000652	0.0978
SKMELExp2F2	forward	P1	Mudpit_GPM00500046256	Cluster of Maltose-binding periplasmic protein OS=Escherichia coli (strain K12) GN=malE PE=1 SV=1 (sp|P0AEX9|MALE_ECOLI)	sp|P0AEX9|MALE_ECOLI	tmpW8gpbm.fasta	1	2	2	2	0.000261	0.0985
SKMELExp2F2	forward	P1	Mudpit_GPM00500046256	Cluster of AP-2 complex subunit alpha-1 OS=Homo sapiens GN=AP2A1 PE=1 SV=3 (sp|O95782|AP2A1_HUMAN)	sp|O95782|AP2A1_HUMAN	tmpW8gpbm.fasta	1	5	6	6	0.000782	0.0604
SKMELExp2F2	forward	P1	Mudpit_GPM00500046256	Cluster of Lysyl endopeptidase OS=Pseudomonas aeruginosa (strain ATCC 15692 / PAO1 / 1C / PRS 101 / LMG 12228) GN=prpL PE=1 SV=1 (sp|Q9HWK6|LYSC_PSEAE)	sp|Q9HWK6|LYSC_PSEAE	tmpW8gpbm.fasta	1	3	3	4	0.000522	0.0606
SKMELExp2F2	forward	P1	Mudpit_GPM00500046256	Cluster of Dynamin-like 120 kDa protein, mitochondrial OS=Homo sapiens GN=OPA1 PE=1 SV=3 (sp|O60313|OPA1_HUMAN)	sp|O60313|OPA1_HUMAN,tr|E5KLJ5|E5KLJ5_HUMAN,tr|E5KLJ6|E5KLJ6_HUMAN,tr|E5KLJ9|E5KLJ9_HUMAN,tr|E5KLK1|E5KLK1_HUMAN	tmpW8gpbm.fasta	1	1	1	1	0.00013	0.0146
SKMELExp2F2	forward	P1	Mudpit_GPM00500046256	Cluster of DNA replication licensing factor MCM4 OS=Homo sapiens GN=MCM4 PE=1 SV=5 (sp|P33991|MCM4_HUMAN)	sp|P33991|MCM4_HUMAN	tmpW8gpbm.fasta	1	5	5	5	0.000652	0.08
SKMELExp2F2	forward	P1	Mudpit_GPM00500046256	Cluster of Isoleucine--tRNA ligase, mitochondrial OS=Homo sapiens GN=IARS2 PE=1 SV=2 (sp|Q9NSE4|SYIM_HUMAN)	sp|Q9NSE4|SYIM_HUMAN	tmpW8gpbm.fasta	1	2	2	2	0.000261	0.0277
SKMELExp2F2	forward	P1	Mudpit_GPM00500046256	Cluster of ER membrane protein complex subunit 1 OS=Homo sapiens GN=EMC1 PE=1 SV=1 (sp|Q8N766|EMC1_HUMAN)	sp|Q8N766|EMC1_HUMAN	tmpW8gpbm.fasta	1	3	3	4	0.000522	0.0483
SKMELExp2F2	forward	P1	Mudpit_GPM00500046256	Cluster of Transcription intermediary factor 1-beta OS=Homo sapiens GN=TRIM28 PE=1 SV=5 (sp|Q13263|TIF1B_HUMAN)	sp|Q13263|TIF1B_HUMAN,tr|M0R3C0|M0R3C0_HUMAN	tmpW8gpbm.fasta	1	10	10	20	0.00261	0.198
SKMELExp2F2	forward	P1	Mudpit_GPM00500046256	Cluster of DNA replication licensing factor MCM3 OS=Homo sapiens GN=MCM3 PE=1 SV=3 (sp|P25205|MCM3_HUMAN)	sp|P25205|MCM3_HUMAN	tmpW8gpbm.fasta	1	8	10	15	0.00196	0.175
SKMELExp2F2	forward	P1	Mudpit_GPM00500046256	Cluster of FACT complex subunit SSRP1 OS=Homo sapiens GN=SSRP1 PE=1 SV=1 (sp|Q08945|SSRP1_HUMAN)	sp|Q08945|SSRP1_HUMAN	tmpW8gpbm.fasta	1	3	4	4	0.000522	0.0621
SKMELExp2F2	forward	P1	Mudpit_GPM00500046256	Cluster of Aspartyl/asparaginyl beta-hydroxylase OS=Homo sapiens GN=ASPH PE=1 SV=3 (sp|Q12797|ASPH_HUMAN)	sp|Q12797|ASPH_HUMAN	tmpW8gpbm.fasta	1	3	3	3	0.000391	0.0607
SKMELExp2F2	forward	P1	Mudpit_GPM00500046256	Cluster of Monofunctional C1-tetrahydrofolate synthase, mitochondrial OS=Homo sapiens GN=MTHFD1L PE=1 SV=1 (sp|Q6UB35|C1TM_HUMAN)	sp|Q6UB35|C1TM_HUMAN,tr|A0A087WVM4|A0A087WVM4_HUMAN,tr|B7ZM99|B7ZM99_HUMAN	tmpW8gpbm.fasta	1	3	3	3	0.000391	0.0409
SKMELExp2F2	forward	P1	Mudpit_GPM00500046256	Cluster of Eukaryotic translation initiation factor 3 subunit B OS=Homo sapiens GN=EIF3B PE=1 SV=3 (sp|P55884|EIF3B_HUMAN)	sp|P55884|EIF3B_HUMAN	tmpW8gpbm.fasta	1	4	4	5	0.000652	0.086
SKMELExp2F2	forward	P1	Mudpit_GPM00500046256	Cluster of Pre-B-cell leukemia transcription factor-interacting protein 1 OS=Homo sapiens GN=PBXIP1 PE=1 SV=1 (sp|Q96AQ6|PBIP1_HUMAN)	sp|Q96AQ6|PBIP1_HUMAN	tmpW8gpbm.fasta	1	1	1	1	0.00013	0.0205
SKMELExp2F2	forward	P1	Mudpit_GPM00500046256	Cluster of Coatomer subunit beta OS=Homo sapiens GN=COPB1 PE=1 SV=3 (sp|P53618|COPB_HUMAN)	sp|P53618|COPB_HUMAN	tmpW8gpbm.fasta	1	2	2	3	0.000391	0.0378
SKMELExp2F2	forward	P1	Mudpit_GPM00500046256	Cluster of Coatomer subunit beta' OS=Homo sapiens GN=COPB2 PE=1 SV=2 (sp|P35606|COPB2_HUMAN)	sp|P35606|COPB2_HUMAN,tr|D6RBG7|D6RBG7_HUMAN	tmpW8gpbm.fasta	1	2	2	2	0.000261	0.112
SKMELExp2F2	forward	P1	Mudpit_GPM00500046256	Cluster of Hexokinase-2 OS=Homo sapiens GN=HK2 PE=1 SV=2 (sp|P52789|HXK2_HUMAN)	sp|P19367|HXK1_HUMAN,sp|P52789|HXK2_HUMAN,tr|E9PB90|E9PB90_HUMAN	tmpW8gpbm.fasta	1	1	1	1	0.00013	0.024
SKMELExp2F2	forward	P1	Mudpit_GPM00500046256	Cluster of Lon protease homolog, mitochondrial OS=Homo sapiens GN=LONP1 PE=1 SV=2 (sp|P36776|LONM_HUMAN)	sp|P36776|LONM_HUMAN,tr|K7EJE8|K7EJE8_HUMAN,tr|K7EKE6|K7EKE6_HUMAN	tmpW8gpbm.fasta	1	1	1	1	0.00013	0.0115
SKMELExp2F2	forward	P1	Mudpit_GPM00500046256	Cluster of Pre-rRNA-processing protein TSR1 homolog OS=Homo sapiens GN=TSR1 PE=1 SV=1 (sp|Q2NL82|TSR1_HUMAN)	sp|Q2NL82|TSR1_HUMAN	tmpW8gpbm.fasta	0.999	1	1	1	0.00013	0.0137
SKMELExp2F2	forward	P1	Mudpit_GPM00500046256	Cluster of Serrate RNA effector molecule homolog OS=Homo sapiens GN=SRRT PE=1 SV=1 (sp|Q9BXP5|SRRT_HUMAN)	sp|Q9BXP5|SRRT_HUMAN,tr|A0A0A0MSP6|A0A0A0MSP6_HUMAN,tr|H7C3A1|H7C3A1_HUMAN	tmpW8gpbm.fasta	0.991	1	1	1	0.00013	0.0148
SKMELExp2F2	forward	P1	Mudpit_GPM00500046256	Cluster of Cationic trypsin OS=Bos taurus PE=1 SV=3 (sp|P00760|TRY1_BOVIN)	sp|P00760|TRY1_BOVIN	tmpW8gpbm.fasta	0.991	1	2	3	0.000391	0.0813
SKMELExp2F2	forward	P1	Mudpit_GPM00500046256	Cluster of Polyubiquitin-B OS=Homo sapiens GN=UBB PE=1 SV=1 (sp|P0CG47|UBB_HUMAN)	sp|P0CG47|UBB_HUMAN,sp|P0CG48|UBC_HUMAN,sp|P62979|RS27A_HUMAN,sp|P62987|RL40_HUMAN,tr|B4DV12|B4DV12_HUMAN,tr|F5GXK7|F5GXK7_HUMAN,tr|F5GYU3|F5GYU3_HUMAN,tr|F5GZ39|F5GZ39_HUMAN,tr|F5H265|F5H265_HUMAN,tr|F5H2Z3|F5H2Z3_HUMAN,tr|F5H388|F5H388_HUMAN,tr|F5H6Q2|F5H6Q2_HUMAN,tr|F5H747|F5H747_HUMAN,tr|J3QKN0|J3QKN0_HUMAN,tr|J3QS39|J3QS39_HUMAN,tr|J3QSA3|J3QSA3_HUMAN,tr|J3QTR3|J3QTR3_HUMAN,tr|M0R1V7|M0R1V7_…	tmpW8gpbm.fasta	0.991	1	1	1	0.00013	0.0699
SKMELExp2F2	forward	P1	Mudpit_GPM00500046256	Cluster of Ubiquitin carboxyl-terminal hydrolase 10 OS=Homo sapiens GN=USP10 PE=1 SV=2 (sp|Q14694|UBP10_HUMAN)	sp|Q14694|UBP10_HUMAN,tr|H3BNS8|H3BNS8_HUMAN,tr|H3BQP1|H3BQP1_HUMAN	tmpW8gpbm.fasta	0.991	1	1	1	0.00013	0.015
SKMELExp2F2	forward	P1	Mudpit_GPM00500046256	Cluster of Trypsin-1 (Fragment) OS=Homo sapiens GN=PRSS1 PE=1 SV=1 (tr|H0Y8D1|H0Y8D1_HUMAN)	sp|P07477|TRY1_HUMAN,tr|A0A087WW55|A0A087WW55_HUMAN,tr|A0A0J9YW57|A0A0J9YW57_HUMAN,tr|E7EQ64|E7EQ64_HUMAN,tr|H0Y8D1|H0Y8D1_HUMAN	tmpW8gpbm.fasta	1	1	1	2	0.000261	0.141
SKMELExp2F2	forward	P1	Mudpit_GPM00500046256	Cluster of Mannosyl-oligosaccharide glucosidase OS=Homo sapiens GN=MOGS PE=1 SV=5 (sp|Q13724|MOGS_HUMAN)	sp|Q13724|MOGS_HUMAN	tmpW8gpbm.fasta	0.984	1	1	1	0.00013	0.0143
SKMELExp2F2	forward	P1	Mudpit_GPM00500046256	Cluster of p53-induced death domain-containing protein 1 OS=Homo sapiens GN=PIDD1 PE=1 SV=2 (sp|Q9HB75|PIDD1_HUMAN)	sp|Q9HB75|PIDD1_HUMAN,tr|E9PPT6|E9PPT6_HUMAN	tmpW8gpbm.fasta	0.844	1	1	1	0.00013	0.00989
SKMELExp2F2	forward	P1	Mudpit_GPM00500046256	Cluster of Sodium/potassium-transporting ATPase subunit alpha-1 OS=Homo sapiens GN=ATP1A1 PE=1 SV=1 (sp|P05023|AT1A1_HUMAN)	sp|P05023|AT1A1_HUMAN	tmpW8gpbm.fasta	1	1	1	1	0.00013	0.0176
SKMELExp2F2	forward	P1	Mudpit_GPM00500046256	Cluster of Ribosome-binding protein 1 OS=Homo sapiens GN=RRBP1 PE=1 SV=4 (sp|Q9P2E9|RRBP1_HUMAN)	sp|Q9P2E9|RRBP1_HUMAN,tr|A0A0A0MRV0|A0A0A0MRV0_HUMAN	tmpW8gpbm.fasta	1	10	15	31	0.00404	0.11
SKMELExp2F2	forward	P4	Mudpit_GPM00500046262	Cluster of 60S acidic ribosomal protein P0 OS=Homo sapiens GN=RPLP0 PE=1 SV=1 (sp|P05388|RLA0_HUMAN)	sp|P05388|RLA0_HUMAN,tr|F8VW21|F8VW21_HUMAN	tmpcemK0n.fasta	1	6	6	8	0.00207	0.306
SKMELExp2F2	forward	P4	Mudpit_GPM00500046262	Cluster of Trypsin OS=Sus scrofa PE=1 SV=1 (sp|P00761|TRYP_PIG)	sp|P00761|TRYP_PIG	tmpcemK0n.fasta	1	13	18	53	0.0137	0.368
SKMELExp2F2	forward	P4	Mudpit_GPM00500046262	Cluster of Serum albumin OS=Bos taurus GN=ALB PE=1 SV=4 (sp|P02769|ALBU_BOVIN)	sp|P02768|ALBU_HUMAN,sp|P02769|ALBU_BOVIN,tr|A0A0C4DGB6|A0A0C4DGB6_HUMAN	tmpcemK0n.fasta	0.99	1	1	1	0.000259	0.0247
SKMELExp2F2	forward	P4	Mudpit_GPM00500046262	Cluster of Keratin, type II cytoskeletal 1 OS=Homo sapiens GN=KRT1 PE=1 SV=6 (sp|P04264|K2C1_HUMAN)	sp|P04264|K2C1_HUMAN,sp|P35908|K22E_HUMAN	tmpcemK0n.fasta	1	2	2	2	0.000518	0.0419
SKMELExp2F2	forward	P4	Mudpit_GPM00500046262	Cluster of Elongation factor Tu, mitochondrial OS=Homo sapiens GN=TUFM PE=1 SV=2 (sp|P49411|EFTU_HUMAN)	sp|P49411|EFTU_HUMAN	tmpcemK0n.fasta	1	1	1	1	0.000259	0.031
SKMELExp2F2	forward	P4	Mudpit_GPM00500046262	Cluster of 60S ribosomal protein L6 OS=Homo sapiens GN=RPL6 PE=1 SV=3 (sp|Q02878|RL6_HUMAN)	sp|Q02878|RL6_HUMAN	tmpcemK0n.fasta	1	3	3	3	0.000777	0.139
SKMELExp2F2	forward	P4	Mudpit_GPM00500046262	Cluster of Aspartyl/asparaginyl beta-hydroxylase OS=Homo sapiens GN=ASPH PE=1 SV=3 (sp|Q12797|ASPH_HUMAN)	sp|Q12797|ASPH_HUMAN	tmpcemK0n.fasta	1	1	1	1	0.000259	0.0237
SKMELExp2F2	forward	P4	Mudpit_GPM00500046262	Cluster of Leucine-rich repeat-containing protein 59 OS=Homo sapiens GN=LRRC59 PE=1 SV=1 (sp|Q96AG4|LRC59_HUMAN)	sp|Q96AG4|LRC59_HUMAN	tmpcemK0n.fasta	1	2	2	2	0.000518	0.111
SKMELExp2F2	forward	P4	Mudpit_GPM00500046262	Cluster of Keratin, type I cytoskeletal 9 OS=Homo sapiens GN=KRT9 PE=1 SV=3 (sp|P35527|K1C9_HUMAN)	sp|P35527|K1C9_HUMAN,tr|K7EQQ3|K7EQQ3_HUMAN	tmpcemK0n.fasta	1	3	3	3	0.000777	0.1
SKMELExp2F2	forward	P4	Mudpit_GPM00500046262	Cluster of 40S ribosomal protein SA OS=Homo sapiens GN=RPSA PE=1 SV=4 (sp|P08865|RSSA_HUMAN)	sp|P08865|RSSA_HUMAN,tr|A0A0C4DG17|A0A0C4DG17_HUMAN,tr|C9J9K3|C9J9K3_HUMAN	tmpcemK0n.fasta	1	2	2	2	0.000518	0.108
SKMELExp2F2	forward	P4	Mudpit_GPM00500046262	Cluster of Mitochondrial import inner membrane translocase subunit TIM50 OS=Homo sapiens GN=TIMM50 PE=1 SV=2 (sp|Q3ZCQ8|TIM50_HUMAN)	sp|Q3ZCQ8|TIM50_HUMAN,tr|M0R047|M0R047_HUMAN	tmpcemK0n.fasta	0.996	1	1	1	0.000259	0.0453
SKMELExp2F2	forward	P4	Mudpit_GPM00500046262	Cluster of Pyruvate dehydrogenase E1 component subunit beta, mitochondrial OS=Homo sapiens GN=PDHB PE=1 SV=3 (sp|P11177|ODPB_HUMAN)	sp|P11177|ODPB_HUMAN	tmpcemK0n.fasta	0.996	1	1	1	0.000259	0.0446
SKMELExp2F2	forward	P4	Mudpit_GPM00500046262	Cluster of Annexin A2 OS=Homo sapiens GN=ANXA2 PE=1 SV=2 (sp|P07355|ANXA2_HUMAN)	sp|P07355|ANXA2_HUMAN,tr|H0YL33|H0YL33_HUMAN,tr|H0YM50|H0YM50_HUMAN,tr|H0YMD0|H0YMD0_HUMAN,tr|H0YMU9|H0YMU9_HUMAN,tr|H0YN28|H0YN28_HUMAN,tr|H0YN42|H0YN42_HUMAN,tr|H0YNA0|H0YNA0_HUMAN,tr|H0YNP5|H0YNP5_HUMAN	tmpcemK0n.fasta	0.996	1	1	1	0.000259	0.0531
SKMELExp2F2	forward	P4	Mudpit_GPM00500046262	Cluster of Trypsin-1 (Fragment) OS=Homo sapiens GN=PRSS1 PE=1 SV=1 (tr|H0Y8D1|H0Y8D1_HUMAN)	sp|P07477|TRY1_HUMAN,tr|A0A087WW55|A0A087WW55_HUMAN,tr|A0A0J9YW57|A0A0J9YW57_HUMAN,tr|E7EQ64|E7EQ64_HUMAN,tr|H0Y8D1|H0Y8D1_HUMAN	tmpcemK0n.fasta	1	1	1	1	0.000259	0.141
SKMELExp2F2	forward	P4	Mudpit_GPM00500046262	Cluster of Glyceraldehyde-3-phosphate dehydrogenase OS=Homo sapiens GN=GAPDH PE=1 SV=3 (sp|P04406|G3P_HUMAN)	sp|P04406|G3P_HUMAN	tmpcemK0n.fasta	1	3	3	3	0.000777	0.134
SKMELExp2F2	forward	P4	Mudpit_GPM00500046262	Cluster of Actin, cytoplasmic 1 OS=Homo sapiens GN=ACTB PE=1 SV=1 (sp|P60709|ACTB_HUMAN)	sp|A5A3E0|POTEF_HUMAN,sp|P60709|ACTB_HUMAN,sp|Q562R1|ACTBL_HUMAN,sp|Q6S8J3|POTEE_HUMAN	tmpcemK0n.fasta	1	4	5	11	0.00285	0.147
SKMELExp2F2	forward	P4	Mudpit_GPM00500046262	Cluster of Heterogeneous nuclear ribonucleoproteins C1/C2 OS=Homo sapiens GN=HNRNPC PE=1 SV=4 (sp|P07910|HNRPC_HUMAN)	sp|P07910|HNRPC_HUMAN,tr|B2R5W2|B2R5W2_HUMAN,tr|B4DSU6|B4DSU6_HUMAN,tr|B4DY08|B4DY08_HUMAN,tr|G3V251|G3V251_HUMAN,tr|G3V2Q1|G3V2Q1_HUMAN,tr|G3V3K6|G3V3K6_HUMAN,tr|G3V4C1|G3V4C1_HUMAN,tr|G3V4W0|G3V4W0_HUMAN,tr|G3V555|G3V555_HUMAN,tr|G3V575|G3V575_HUMAN,tr|G3V576|G3V576_HUMAN,tr|G3V5X6|G3V5X6_HUMAN	tmpcemK0n.fasta	1	1	1	1	0.000259	0.0359
SKMELExp2F2	forward	P4	Mudpit_GPM00500046262	Cluster of 60S ribosomal protein L5 OS=Homo sapiens GN=RPL5 PE=1 SV=3 (sp|P46777|RL5_HUMAN)	sp|P46777|RL5_HUMAN	tmpcemK0n.fasta	1	1	2	2	0.000518	0.0606
SKMELExp2F2	forward	P4	Mudpit_GPM00500046262	Cluster of ADP/ATP translocase 2 OS=Homo sapiens GN=SLC25A5 PE=1 SV=7 (sp|P05141|ADT2_HUMAN)	sp|P05141|ADT2_HUMAN,sp|P12236|ADT3_HUMAN	tmpcemK0n.fasta	0.993	1	1	1	0.000259	0.0403
SKMELExp2F2	forward	CTL comb	Mudpit_GPM00500046264	Cluster of Trypsin OS=Sus scrofa PE=1 SV=1 (sp|P00761|TRYP_PIG)	sp|P00761|TRYP_PIG	tmpdZXB9R.fasta	1	4	5	15	0.00915	0.165
SKMELExp2F2	forward	P3	Mudpit_GPM00500046260	Cluster of Elongation factor 1-alpha 1 OS=Homo sapiens GN=EEF1A1 PE=1 SV=1 (sp|P68104|EF1A1_HUMAN)	sp|P68104|EF1A1_HUMAN,sp|Q05639|EF1A2_HUMAN,sp|Q5VTE0|EF1A3_HUMAN	tmpIV8Xqq.fasta	1	5	6	15	0.00343	0.188
SKMELExp2F2	forward	P3	Mudpit_GPM00500046260	Cluster of 60S ribosomal protein L4 OS=Homo sapiens GN=RPL4 PE=1 SV=5 (sp|P36578|RL4_HUMAN)	sp|P36578|RL4_HUMAN	tmpIV8Xqq.fasta	1	3	3	5	0.00114	0.103
SKMELExp2F2	forward	P3	Mudpit_GPM00500046260	Cluster of Heterogeneous nuclear ribonucleoprotein H OS=Homo sapiens GN=HNRNPH1 PE=1 SV=4 (sp|P31943|HNRH1_HUMAN)	sp|P31943|HNRH1_HUMAN,tr|E9PCY7|E9PCY7_HUMAN,tr|G8JLB6|G8JLB6_HUMAN,tr|H0YB39|H0YB39_HUMAN	tmpIV8Xqq.fasta	1	1	1	1	0.000229	0.0379
SKMELExp2F2	forward	P3	Mudpit_GPM00500046260	Cluster of Tubulin alpha-1A chain OS=Homo sapiens GN=TUBA1A PE=1 SV=1 (sp|Q71U36|TBA1A_HUMAN)	sp|Q71U36|TBA1A_HUMAN,sp|Q9BQE3|TBA1C_HUMAN,tr|F5H5D3|F5H5D3_HUMAN,tr|F8VQQ4|F8VQQ4_HUMAN,tr|F8VRZ4|F8VRZ4_HUMAN	tmpIV8Xqq.fasta	1	3	3	3	0.000686	0.16
SKMELExp2F2	forward	P3	Mudpit_GPM00500046260	Cluster of Trypsin OS=Sus scrofa PE=1 SV=1 (sp|P00761|TRYP_PIG)	sp|P00761|TRYP_PIG	tmpIV8Xqq.fasta	1	9	14	44	0.0101	0.216
SKMELExp2F2	forward	P3	Mudpit_GPM00500046260	Cluster of Serum albumin OS=Bos taurus GN=ALB PE=1 SV=4 (sp|P02769|ALBU_BOVIN)	sp|P02768|ALBU_HUMAN,sp|P02769|ALBU_BOVIN,tr|A0A0C4DGB6|A0A0C4DGB6_HUMAN	tmpIV8Xqq.fasta	1	2	2	3	0.000686	0.0411
SKMELExp2F2	forward	P3	Mudpit_GPM00500046260	Cluster of Lysyl endopeptidase OS=Pseudomonas aeruginosa (strain ATCC 15692 / PAO1 / 1C / PRS 101 / LMG 12228) GN=prpL PE=1 SV=1 (sp|Q9HWK6|LYSC_PSEAE)	sp|Q9HWK6|LYSC_PSEAE	tmpIV8Xqq.fasta	1	1	1	1	0.000229	0.0238
SKMELExp2F2	forward	P3	Mudpit_GPM00500046260	Cluster of Elongation factor Tu, mitochondrial OS=Homo sapiens GN=TUFM PE=1 SV=2 (sp|P49411|EFTU_HUMAN)	sp|P49411|EFTU_HUMAN	tmpIV8Xqq.fasta	1	3	3	5	0.00114	0.113
SKMELExp2F2	forward	P3	Mudpit_GPM00500046260	Cluster of Dihydrolipoyllysine-residue succinyltransferase component of 2-oxoglutarate dehydrogenase complex, mitochondrial OS=Homo sapiens GN=DLST PE=1 SV=4 (sp|P36957|ODO2_HUMAN)	sp|P36957|ODO2_HUMAN	tmpIV8Xqq.fasta	1	3	4	5	0.00114	0.104
SKMELExp2F2	forward	P3	Mudpit_GPM00500046260	Cluster of Aspartyl/asparaginyl beta-hydroxylase OS=Homo sapiens GN=ASPH PE=1 SV=3 (sp|Q12797|ASPH_HUMAN)	sp|Q12797|ASPH_HUMAN	tmpIV8Xqq.fasta	1	1	1	1	0.000229	0.0237
SKMELExp2F2	forward	P3	Mudpit_GPM00500046260	Cluster of Protein disulfide-isomerase A6 OS=Homo sapiens GN=PDIA6 PE=1 SV=1 (sp|Q15084|PDIA6_HUMAN)	sp|Q15084|PDIA6_HUMAN	tmpIV8Xqq.fasta	1	1	1	1	0.000229	0.0341
SKMELExp2F2	forward	P3	Mudpit_GPM00500046260	Cluster of Keratin, type I cytoskeletal 10 OS=Homo sapiens GN=KRT10 PE=1 SV=6 (sp|P13645|K1C10_HUMAN)	sp|P13645|K1C10_HUMAN	tmpIV8Xqq.fasta	0.996	1	1	1	0.000229	0.0325
SKMELExp2F2	forward	P3	Mudpit_GPM00500046260	Cluster of Low-density lipoprotein receptor-related protein 4 OS=Homo sapiens GN=LRP4 PE=1 SV=4 (sp|O75096|LRP4_HUMAN)	sp|O75096|LRP4_HUMAN	tmpIV8Xqq.fasta	0.972	1	1	1	0.000229	0.00577
SKMELExp2F2	forward	P3	Mudpit_GPM00500046260	Cluster of Proliferation-associated protein 2G4 OS=Homo sapiens GN=PA2G4 PE=1 SV=3 (sp|Q9UQ80|PA2G4_HUMAN)	sp|Q9UQ80|PA2G4_HUMAN,tr|F8VR77|F8VR77_HUMAN	tmpIV8Xqq.fasta	0.996	1	1	1	0.000229	0.0482
SKMELExp2F2	forward	P3	Mudpit_GPM00500046260	Cluster of Y-box-binding protein 3 OS=Homo sapiens GN=YBX3 PE=1 SV=4 (sp|P16989|YBOX3_HUMAN)	sp|P16989|YBOX3_HUMAN,sp|P67809|YBOX1_HUMAN,sp|Q9Y2T7|YBOX2_HUMAN,tr|A0A087X1S2|A0A087X1S2_HUMAN,tr|A0A0D9SEI8|A0A0D9SEI8_HUMAN,tr|H0Y449|H0Y449_HUMAN	tmpIV8Xqq.fasta	0.996	1	1	1	0.000229	0.0457
SKMELExp2F2	forward	P3	Mudpit_GPM00500046260	Cluster of ATP synthase subunit alpha, mitochondrial OS=Homo sapiens GN=ATP5A1 PE=1 SV=1 (sp|P25705|ATPA_HUMAN)	sp|P25705|ATPA_HUMAN,tr|K7EJP1|K7EJP1_HUMAN,tr|K7EK77|K7EK77_HUMAN,tr|K7EQH4|K7EQH4_HUMAN,tr|K7ERX7|K7ERX7_HUMAN	tmpIV8Xqq.fasta	1	1	1	1	0.000229	0.0271
SKMELExp2F2	forward	P3	Mudpit_GPM00500046260	Cluster of Actin, cytoplasmic 1 OS=Homo sapiens GN=ACTB PE=1 SV=1 (sp|P60709|ACTB_HUMAN)	sp|A5A3E0|POTEF_HUMAN,sp|P60709|ACTB_HUMAN,sp|Q562R1|ACTBL_HUMAN,sp|Q6S8J3|POTEE_HUMAN	tmpIV8Xqq.fasta	1	1	1	1	0.000229	0.0427
SKMELExp2F2	forward	P3	Mudpit_GPM00500046260	Cluster of Eukaryotic translation initiation factor 2 subunit 3 OS=Homo sapiens GN=EIF2S3 PE=1 SV=3 (sp|P41091|IF2G_HUMAN)	sp|P41091|IF2G_HUMAN	tmpIV8Xqq.fasta	1	2	2	2	0.000457	0.0678
SKMELExp2F2	forward	P3	Mudpit_GPM00500046260	Cluster of Serine hydroxymethyltransferase, mitochondrial (Fragment) OS=Homo sapiens GN=SHMT2 PE=1 SV=1 (tr|G3V5L0|G3V5L0_HUMAN)	tr|G3V5L0|G3V5L0_HUMAN	tmpIV8Xqq.fasta	0.999	1	1	1	0.000229	0.0651
SKMELExp2F2	forward	P2	Mudpit_GPM00500046258	Cluster of Synaptopodin-2 (Fragment) OS=Homo sapiens GN=SYNPO2 PE=1 SV=1 (tr|H0Y9Y3|H0Y9Y3_HUMAN)	tr|H0Y9Y3|H0Y9Y3_HUMAN	tmpLcUlsQ.fasta	0.245	1	1	1	8.91e-05	0.0104
SKMELExp2F2	forward	P2	Mudpit_GPM00500046258	Cluster of Fragile X mental retardation syndrome-related protein 1 OS=Homo sapiens GN=FXR1 PE=1 SV=3 (sp|P51114|FXR1_HUMAN)	sp|P51114|FXR1_HUMAN	tmpLcUlsQ.fasta	1	3	3	3	0.000267	0.0821
SKMELExp2F2	forward	P2	Mudpit_GPM00500046258	Cluster of Dolichyl-diphosphooligosaccharide--protein glycosyltransferase subunit 1 OS=Homo sapiens GN=RPN1 PE=1 SV=1 (sp|P04843|RPN1_HUMAN)	sp|P04843|RPN1_HUMAN,tr|B7Z4L4|B7Z4L4_HUMAN	tmpLcUlsQ.fasta	1	5	6	8	0.000713	0.112
SKMELExp2F2	forward	P2	Mudpit_GPM00500046258	Cluster of Elongation factor 1-alpha 1 OS=Homo sapiens GN=EEF1A1 PE=1 SV=1 (sp|P68104|EF1A1_HUMAN)	sp|P68104|EF1A1_HUMAN,sp|Q05639|EF1A2_HUMAN,sp|Q5VTE0|EF1A3_HUMAN	tmpLcUlsQ.fasta	0.999	1	1	1	8.91e-05	0.0519
SKMELExp2F2	forward	P2	Mudpit_GPM00500046258	Cluster of Heat shock cognate 71 kDa protein OS=Homo sapiens GN=HSPA8 PE=1 SV=1 (sp|P11142|HSP7C_HUMAN)	sp|P11142|HSP7C_HUMAN,sp|P34931|HS71L_HUMAN,sp|P54652|HSP72_HUMAN,tr|Q53FA3|Q53FA3_HUMAN	tmpLcUlsQ.fasta	1	9	12	28	0.00249	0.133
SKMELExp2F2	forward	P2	Mudpit_GPM00500046258	Cluster of Calcium-binding mitochondrial carrier protein Aralar2 OS=Homo sapiens GN=SLC25A13 PE=1 SV=2 (sp|Q9UJS0|CMC2_HUMAN)	sp|Q9UJS0|CMC2_HUMAN	tmpLcUlsQ.fasta	1	1	1	1	8.91e-05	0.0207
SKMELExp2F2	forward	P2	Mudpit_GPM00500046258	Cluster of Polyadenylate-binding protein 1 OS=Homo sapiens GN=PABPC1 PE=1 SV=2 (sp|P11940|PABP1_HUMAN)	sp|P11940|PABP1_HUMAN,tr|A0A087WTT1|A0A087WTT1_HUMAN,tr|E7EQV3|E7EQV3_HUMAN,tr|E7ERJ7|E7ERJ7_HUMAN	tmpLcUlsQ.fasta	1	1	1	1	8.91e-05	0.0267
SKMELExp2F2	forward	P2	Mudpit_GPM00500046258	Cluster of Procollagen-lysine,2-oxoglutarate 5-dioxygenase 3 OS=Homo sapiens GN=PLOD3 PE=1 SV=1 (sp|O60568|PLOD3_HUMAN)	sp|O60568|PLOD3_HUMAN	tmpLcUlsQ.fasta	0.348	1	1	1	8.91e-05	0.019
SKMELExp2F2	forward	P2	Mudpit_GPM00500046258	Cluster of Trypsin OS=Sus scrofa PE=1 SV=1 (sp|P00761|TRYP_PIG)	sp|P00761|TRYP_PIG	tmpLcUlsQ.fasta	1	8	11	31	0.00276	0.251
SKMELExp2F2	forward	P2	Mudpit_GPM00500046258	Cluster of 78 kDa glucose-regulated protein OS=Homo sapiens GN=HSPA5 PE=1 SV=2 (sp|P11021|GRP78_HUMAN)	sp|P11021|GRP78_HUMAN	tmpLcUlsQ.fasta	1	14	16	34	0.00303	0.277
SKMELExp2F2	forward	P2	Mudpit_GPM00500046258	Cluster of Serum albumin OS=Bos taurus GN=ALB PE=1 SV=4 (sp|P02769|ALBU_BOVIN)	sp|P02768|ALBU_HUMAN,sp|P02769|ALBU_BOVIN,tr|A0A0C4DGB6|A0A0C4DGB6_HUMAN	tmpLcUlsQ.fasta	1	2	2	2	0.000178	0.0428
SKMELExp2F2	forward	P2	Mudpit_GPM00500046258	Cluster of Nucleolin OS=Homo sapiens GN=NCL PE=1 SV=3 (sp|P19338|NUCL_HUMAN)	sp|P19338|NUCL_HUMAN	tmpLcUlsQ.fasta	1	14	16	33	0.00294	0.235
SKMELExp2F2	forward	P2	Mudpit_GPM00500046258	Cluster of Heterogeneous nuclear ribonucleoprotein U OS=Homo sapiens GN=HNRNPU PE=1 SV=6 (sp|Q00839|HNRPU_HUMAN)	sp|Q00839|HNRPU_HUMAN	tmpLcUlsQ.fasta	1	1	1	1	8.91e-05	0.0182
SKMELExp2F2	forward	P2	Mudpit_GPM00500046258	Cluster of Keratin, type II cytoskeletal 1 OS=Homo sapiens GN=KRT1 PE=1 SV=6 (sp|P04264|K2C1_HUMAN)	sp|P04264|K2C1_HUMAN,sp|P35908|K22E_HUMAN	tmpLcUlsQ.fasta	1	4	5	7	0.000623	0.0792
SKMELExp2F2	forward	P2	Mudpit_GPM00500046258	Cluster of Trifunctional enzyme subunit alpha, mitochondrial OS=Homo sapiens GN=HADHA PE=1 SV=2 (sp|P40939|ECHA_HUMAN)	sp|P40939|ECHA_HUMAN	tmpLcUlsQ.fasta	1	3	4	6	0.000534	0.059
SKMELExp2F2	forward	P2	Mudpit_GPM00500046258	Cluster of Procollagen galactosyltransferase 1 OS=Homo sapiens GN=COLGALT1 PE=1 SV=1 (sp|Q8NBJ5|GT251_HUMAN)	sp|Q8NBJ5|GT251_HUMAN	tmpLcUlsQ.fasta	1	2	2	4	0.000356	0.0514
SKMELExp2F2	forward	P2	Mudpit_GPM00500046258	Cluster of Long-chain-fatty-acid--CoA ligase 3 OS=Homo sapiens GN=ACSL3 PE=1 SV=3 (sp|O95573|ACSL3_HUMAN)	sp|O95573|ACSL3_HUMAN	tmpLcUlsQ.fasta	1	3	3	4	0.000356	0.0569
SKMELExp2F2	forward	P2	Mudpit_GPM00500046258	Cluster of Stress-70 protein, mitochondrial OS=Homo sapiens GN=HSPA9 PE=1 SV=2 (sp|P38646|GRP75_HUMAN)	sp|P38646|GRP75_HUMAN	tmpLcUlsQ.fasta	1	5	5	5	0.000445	0.0957
SKMELExp2F2	forward	P2	Mudpit_GPM00500046258	Cluster of Protein S100-A9 OS=Homo sapiens GN=S100A9 PE=1 SV=1 (sp|P06702|S10A9_HUMAN)	sp|P06702|S10A9_HUMAN	tmpLcUlsQ.fasta	1	11	13	25	0.00223	0.465
SKMELExp2F2	forward	P2	Mudpit_GPM00500046258	Cluster of Dihydrolipoyllysine-residue succinyltransferase component of 2-oxoglutarate dehydrogenase complex, mitochondrial OS=Homo sapiens GN=DLST PE=1 SV=4 (sp|P36957|ODO2_HUMAN)	sp|P36957|ODO2_HUMAN	tmpLcUlsQ.fasta	1	1	1	1	8.91e-05	0.0375
SKMELExp2F2	forward	P2	Mudpit_GPM00500046258	Cluster of Probable ATP-dependent RNA helicase DDX5 OS=Homo sapiens GN=DDX5 PE=1 SV=1 (sp|P17844|DDX5_HUMAN)	sp|P17844|DDX5_HUMAN,tr|J3KTA4|J3KTA4_HUMAN	tmpLcUlsQ.fasta	1	2	2	3	0.000267	0.0358
SKMELExp2F2	forward	P2	Mudpit_GPM00500046258	Cluster of Keratin, type I cytoskeletal 9 OS=Homo sapiens GN=KRT9 PE=1 SV=3 (sp|P35527|K1C9_HUMAN)	sp|P35527|K1C9_HUMAN,tr|K7EQQ3|K7EQQ3_HUMAN	tmpLcUlsQ.fasta	1	1	1	1	8.91e-05	0.059
SKMELExp2F2	forward	P2	Mudpit_GPM00500046258	Cluster of Probable ATP-dependent RNA helicase DDX17 OS=Homo sapiens GN=DDX17 PE=1 SV=2 (sp|Q92841|DDX17_HUMAN)	sp|Q92841|DDX17_HUMAN,tr|H3BLZ8|H3BLZ8_HUMAN	tmpLcUlsQ.fasta	0.988	1	1	2	0.000178	0.0165
SKMELExp2F2	forward	P2	Mudpit_GPM00500046258	Cluster of ATP-dependent RNA helicase DDX3X OS=Homo sapiens GN=DDX3X PE=1 SV=3 (sp|O00571|DDX3X_HUMAN)	sp|O00571|DDX3X_HUMAN,tr|A0A0D9SF53|A0A0D9SF53_HUMAN,tr|A0A0D9SFB3|A0A0D9SFB3_HUMAN,tr|A0A0D9SG12|A0A0D9SG12_HUMAN,tr|A0A0J9YVQ7|A0A0J9YVQ7_HUMAN	tmpLcUlsQ.fasta	1	5	5	6	0.000534	0.106
SKMELExp2F2	forward	P2	Mudpit_GPM00500046258	Cluster of X-ray repair cross-complementing protein 6 OS=Homo sapiens GN=XRCC6 PE=1 SV=2 (sp|P12956|XRCC6_HUMAN)	sp|P12956|XRCC6_HUMAN	tmpLcUlsQ.fasta	1	5	5	7	0.000623	0.103
SKMELExp2F2	forward	P2	Mudpit_GPM00500046258	Cluster of Melanoma-associated antigen D2 OS=Homo sapiens GN=MAGED2 PE=1 SV=2 (sp|Q9UNF1|MAGD2_HUMAN)	sp|Q9UNF1|MAGD2_HUMAN,tr|Q5H909|Q5H909_HUMAN	tmpLcUlsQ.fasta	1	2	2	2	0.000178	0.0594
SKMELExp2F2	forward	P2	Mudpit_GPM00500046258	Cluster of Ras GTPase-activating protein-binding protein 1 OS=Homo sapiens GN=G3BP1 PE=1 SV=1 (sp|Q13283|G3BP1_HUMAN)	sp|Q13283|G3BP1_HUMAN	tmpLcUlsQ.fasta	0.994	1	1	1	8.91e-05	0.0386
SKMELExp2F2	forward	P2	Mudpit_GPM00500046258	Cluster of Alpha-taxilin OS=Homo sapiens GN=TXLNA PE=1 SV=3 (sp|P40222|TXLNA_HUMAN)	sp|P40222|TXLNA_HUMAN	tmpLcUlsQ.fasta	0.994	1	1	1	8.91e-05	0.0348
SKMELExp2F2	forward	P2	Mudpit_GPM00500046258	Cluster of NADH-ubiquinone oxidoreductase 75 kDa subunit, mitochondrial OS=Homo sapiens GN=NDUFS1 PE=1 SV=3 (sp|P28331|NDUS1_HUMAN)	sp|P28331|NDUS1_HUMAN,tr|B4DJ81|B4DJ81_HUMAN	tmpLcUlsQ.fasta	0.994	1	1	1	8.91e-05	0.022
SKMELExp2F2	forward	P2	Mudpit_GPM00500046258	Cluster of Signal recognition particle receptor subunit alpha OS=Homo sapiens GN=SRPRA PE=1 SV=2 (sp|P08240|SRPRA_HUMAN)	sp|P08240|SRPRA_HUMAN	tmpLcUlsQ.fasta	0.994	1	1	1	8.91e-05	0.0219
SKMELExp2F2	forward	P2	Mudpit_GPM00500046258	Cluster of ATP-dependent DNA helicase Q1 OS=Homo sapiens GN=RECQL PE=1 SV=3 (sp|P46063|RECQ1_HUMAN)	sp|P46063|RECQ1_HUMAN	tmpLcUlsQ.fasta	0.994	1	1	1	8.91e-05	0.0231
SKMELExp2F2	forward	P2	Mudpit_GPM00500046258	Cluster of Leucine-rich repeat-containing protein 47 OS=Homo sapiens GN=LRRC47 PE=1 SV=1 (sp|Q8N1G4|LRC47_HUMAN)	sp|Q8N1G4|LRC47_HUMAN	tmpLcUlsQ.fasta	0.994	1	1	1	8.91e-05	0.0206
SKMELExp2F2	forward	P2	Mudpit_GPM00500046258	Cluster of Trypsin-1 (Fragment) OS=Homo sapiens GN=PRSS1 PE=1 SV=1 (tr|H0Y8D1|H0Y8D1_HUMAN)	sp|P07477|TRY1_HUMAN,tr|A0A087WW55|A0A087WW55_HUMAN,tr|A0A0J9YW57|A0A0J9YW57_HUMAN,tr|E7EQ64|E7EQ64_HUMAN,tr|H0Y8D1|H0Y8D1_HUMAN	tmpLcUlsQ.fasta	0.997	1	1	1	8.91e-05	0.141
SKMELExp2F2	forward	P2	Mudpit_GPM00500046258	Cluster of Moesin OS=Homo sapiens GN=MSN PE=1 SV=3 (sp|P26038|MOES_HUMAN)	sp|P26038|MOES_HUMAN	tmpLcUlsQ.fasta	1	2	2	5	0.000445	0.0329
SKMELExp2F2	forward	P2	Mudpit_GPM00500046258	Cluster of Heat shock 70 kDa protein 1A OS=Homo sapiens GN=HSPA1A PE=1 SV=1 (sp|P0DMV8|HS71A_HUMAN)	sp|P0DMV8|HS71A_HUMAN,sp|P0DMV9|HS71B_HUMAN,tr|A0A0G2JIW1|A0A0G2JIW1_HUMAN	tmpLcUlsQ.fasta	1	2	2	3	0.000267	0.0452
SKMELExp2F2	forward	P2	Mudpit_GPM00500046258	Cluster of Procollagen-lysine,2-oxoglutarate 5-dioxygenase 3 (Fragment) OS=Homo sapiens GN=PLOD3 PE=1 SV=1 (tr|H7C2V1|H7C2V1_HUMAN)	tr|H7C2V1|H7C2V1_HUMAN	tmpLcUlsQ.fasta	0.373	1	1	1	8.91e-05	0.0519
END OF FILE
